# Supplementary material for: Simulations of tumor growth and response to immunotherapy by coupling a spatial agent-based model with a whole-patient quantitative systems pharmacology model
Source: PLoS Comput Biol. 2022 Jul 22;18(7):e1010254. doi: 10.1371/journal.pcbi.1010254 (PMC9348712; doi:10.1371/journal.pcbi.1010254)
Supplement: S1 Table — (XLSX) [file pcbi.1010254.s008.xlsx]

## Sheet: Table S1. Compartment
Name	Capacity	Unit	Description
V_C	6	litre	Central compartment (C) (assumed based on patient weight)
V_P	61.321	litre	Peripheral compartment (P) (assumed based on patient weight)
V_T	1e-06	milliliter	Tumor compartment (T) (estimated)
V_LN	1112.65	millimeter^3	Lymph node (LN) compartment volume calculated based on number of LNs (estimated) and average LN diameter (Schmidt 2007)
V_e	4e-16	litre	APC endosomal comparment calculated based on the volume of a single endosome (Agrawal 1996) and the number of endosomes per cell (Agrawal 1996)
A_e	15	micrometer^2	APC endosomal surface comparment calculated based on the surface area of a single endosome (Agrawal 1996) and the number of endosomes per cell (Agrawal 1996)
A_s	900	micrometer^2	APC surface comparment (Agrawal 1996)
syn_T_C1	37.8	micrometer^2	synapse comparment between T and C1 (Janssen 2007)
syn_T_APC	37.8	micrometer^2	synapse comparment between T and APC (Janssen 2007)

## Sheet: Table S2.Parameters
Name	Value	Unit	Description
k_cell_clear	0.1	1/day	Rate of dead cell clearance from tumour compartment (estimated)
cell	1	cell	Unit parameter
day	1	day	Unit parameter
vol_cell	2572.44	micrometer^3/cell	Average volume of cancer cell calculated based on cancer cell diameter (Abramczyk 2015, PMID: 25730442)
vol_Tcell	175.016	micrometer^3/cell	Average volume of T cells calculated based on the average T cell diameter (Chapman 1981, PMID: 6975780)
V_Tmin	1e-06	milliliter	Cancer-Free Tumour compartment volume (estimated)
C_total	0	cell	Total number of cancer cells
T_total	0	cell	Total number of T cells in tumor
T_total_LN	0	cell	Total number of T cells in TDLN
R_Tcell	1	cell/day	Rate of cancer killing by T cells
Tregs_	0	cell	Number of Tregs in tumor
H_APC	0.5	dimensionless	Hill function of APC activation
H_mAPC	1	dimensionless	Hill function of mAPC activation
H_PD1_C1	0.9	dimensionless	Hill function of PD-1/L1 inhibition by cancer
H_PD1_APC	0.9	dimensionless	Hill function of PD-1/L1 inhibition by APC
H_CD28_C1	0.1	dimensionless	Hill function of co-stimulation by cancer
H_CD28_APC	0.1	dimensionless	Hill function of co-stimulation by APC
H_MDSC_C1	1	dimensionless	Hill function of inhibition by MDSC
H_ENT_C1	1	dimensionless	Hill function of inhibition by entinostat
k_C1_growth	log normal [0.0087, 0.5]	1/day	Cancer cell growth rate (Ryu 2014, PMID: 24895040). Estimated by tumor doubling time: 241 ± 166 days for ER-positive BC, and 103 ± 43 days for TNBC.
C_max	8.62891e+11	cell	Cancer cell capacity calculated from tumour maximum diameter (Chen 2014, PMID: 25184733) and cancer cell density (Del Monte 2009, PMID: 19176997; Barnes 2016, PMID: 26332194)
k_C1_death	log unif [1e-5, 1e-3]	1/day	Cancer cell death rate from innate immune cells (Palsson 2013, PMID: 24074340)
k_C1_therapy	0	1/day	Rate of C1 killing by therapy
initial_tumour_diameter	log normal [2.5, 0.3]	centimeter	Initial tumor diameter
n_T0_clones	100	dimensionless	Number of T cell clones (estimated)
Q_T0_in	346.455	cell/day	Rate of naive T cell transport into the lLN calculated based on naive T cell entry rate estimated based on 12-hr dwell time of T cells in the LN (Mandl 2012, PMID: 23071319) and assuming 600 LN in the body (Ferrer 1998, PMID: 9803196), T cell density in the blood (Autissier 2010, PMID: 20099249) and T cell diversity (Robins 2009, PMID: 19706884)
Q_T0_out	1.13	1/day	Rate of naive T cell transport out of the LN (Mandl 2012, PMID: 23071319)
k_T0_act	20	1/day	T0 activation rate calculated based on the rate of T cell activation (De Boer and Perelson 1995, PMID: 7475092)
k_T0_pro	1	1/day	T0 proliferation rate (Marchingo 2014, PMID: 25430770)
k_T0_death	0.01	1/day	T0 death rate (De Boer and Perelson 1995, PMID: 7475092)
q_T0_P_in	0.205425	1/minute	rate of T0 tranport into the peripheral compartment calculated based on T cell transmigration rate (Zhu 1996, PMID: 8706023) and T cell adhesion density (Zhu 1996, PMID: 8706023)
q_T0_P_out	24	1/day	rate of T0 transport out of the peripheral compartment (De Boer and Perelson 1995, PMID: 7475092)
q_T0_T_in	1e-05	1/(centimeter^3*minute)	rate of T0 tranport into the tumour compartment calculated based on T cell transmigration rate (Zhu 1996, PMID: 8706023) and T cell adhesion density (Zhu 1996, PMID: 8706023)
q_T0_LN_out	24	1/day	rate of T0 tranport out of the LN compartment (De Boer and Perelson 1995, PMID: 7475092)
k_IL2_deg	0.2	1/minute	rate of IL2 degradation (Lotze 1985, PMID: 3871099)
k_IL2_cons	6e-06	nanomole/cell/hour	rate of IL2 consumption by T cells (Lotze 1985, PMID: 3871099)
k_IL2_sec	3e-05	nanomole/cell/hour	rate of IL2 secretion from T cells (Han 2012, PMID: 22160692; Thurley 2015, PMID: 25923703; Liu 2001)
IL2_50	0.32	nanomolarity	T cell activation half-maximal IL2 concentration (Marchingo 2014, PMID: 25430770)
IL2_50_Treg	0.0032	nanomolarity	Treg activation half-maximal IL2 concentration (Wang and Smith 1987, PMID: 3116143)
N0	5	dimensionless	numer of activated T cell generation by TCR signaling only (Marchingo 2014, PMID: 25430770)
N_costim	6	dimensionless	numer of activated T cell generation by co-stimulatory signaling only (Marchingo 2014, PMID: 25430770)
N_IL2	14	dimensionless	maximum number of activated T cell generations due to IL2 (Marchingo 2014, PMID: 25430770)
k_Treg	log unif [0.1, 0.5]	1/day	Rate of T cell death by Tregs (estimated)
H_P0	1	dimensionless	Hill function of T cell activation by self-antigen
N_aT	1	dimensionless	Number of generations of activated T cells
n_T1_clones	log normal [63 - 0.5]	dimensionless	Number of T cell clones (estimated)
Q_T1_in	212.606	cell/day	Rate of naive T cell transport into the lLN calculated based on naive T cell entry rate estimated based on 12-hr dwell time of T cells in the LN (Mandl 2012, PMID: 23071319) and assuming 600 LN in the body (Ferrer 1998, PMID: 9803196), T cell density in the blood (Autissier 2010, PMID: 20099249) and T cell diversity (Robins 2009, PMID: 19706884)
Q_T1_out	1.13	1/day	Rate of naive T cell transport out of the LN (Mandl 2012, PMID: 23071319)
k_T1_act	20	1/day	T1 activation rate calculated based on the rate of T cell activation (De Boer and Perelson 1995, PMID: 7475092)
k_T1_pro	1	1/day	T1 proliferation rate (Marchingo 2014, PMID: 25430770)
k_T1_death	0.01	1/day	T1 death rate (De Boer and Perelson 1995, PMID: 7475092)
q_T1_P_in	0.205425	1/minute	rate of T1 tranport into the peripheral compartment calculated based on T cell transmigration rate (Zhu 1996, PMID: 8706023) and T cell adhesion density (Zhu 1996, PMID: 8706023)
q_T1_P_out	24	1/day	rate of T1 transport out of the peripheral compartment (De Boer and Perelson 1995, PMID: 7475092)
q_T1_T_in	1e-05	1/(centimeter^3*minute)	rate of T1 transport into the tumor compartment calculated based on T cell transmigration rate (Zhu 1996, PMID: 8706023) and T cell adhesion density (Zhu 1996, PMID: 8706023)
q_T1_LN_out	24	1/day	rate of T1 tranport out of the LN compartment (De Boer and Perelson 1995, PMID: 7475092)
k_T1	log normal [0.5, 0.5]	1/day	Rate of T cell exhaustion by cancer cells (estimated)
k_C_T1	log normal [0.5, 0.5]	1/day	Rate of cancer cell death by T cells (estimated)
H_P1	1	dimensionless	Hill function of P1
k_APC_mat	1.5	1/day	Maximum rate of APC maturation (Chen 2014, PMID: 25184733)
k_APC_mig	4	1/day	Rate of APC migration (Russo Halin 2016, PMID: 26876174)
k_APC_death	0.01	1/day	Rate of APC death (Marino and Kirschner 2004, PMID: 15038983)
k_mAPC_death	0.02	1/day	Rate of mAPC death (Marino and Kirschner 2004, PMID: 15038983)
APC0_T	400000	cell/milliliter	Steady state density of CD103+ APCs in the tumor, calculated to fit basal APC equal to 26000/cm^3 from (Lavin 2017, PMID: 28475900)
APC0_LN	1200000	cell/milliliter	Steady state density of all APC subtypes in the LN (Catron 2004, PMID: 15357945)- divided by 10 to only take CD103+ based on (Lavin 2017, PMID: 28475900)
k_c	2	1/day	Cytokine rate constant (Chen 2014, PMID: 25184733)
c0	1e-09	molarity	Baseline cytokine concentration (Chen 2014, PMID: 25184733)
c50	1e-09	molarity	Cytokine concentration for half-maximal APC maturation (Chen 2014, PMID: 25184733)
DAMPs	1.34e-14	mole/cell	Concentration of cytokines released per dying cancer cell (Milo 2013, PMID: 24114984, Ponomarenko 2016, PMID: 27298622)
n_sites_APC	10	dimensionless	Maxium number of T Cells an APC can interact with (De Boer and Perelson 1995, PMID: 7475092)
kin	14.4	1/day	Rate of MHC internalization (Chen 2014, PMID: 25184733)
kout	28.8	1/day	Rate of MHC externalization (Chen 2014, PMID: 25184733)
k_P0_up	14.4	1/day/cell	Rate of antigen uptake by APCs (Chen 2014, PMID: 25184733)
k_xP0_deg	2	1/day	Rate of extracellular antigen degradation (Palsson 2013, PMID: 24074340)
k_P0_deg	17.28	1/day	Rate of endosomal antigen degradation (Chen 2014, PMID: 25184733)
k_p0_deg	144	1/day	Rate of endosomal epitope degradation (Chen 2014, PMID: 25184733)
k_P0_on	144000	1/day/molarity	Rate of antigen-MHC binding (Agrawal and Linderman 1996, PMID: 8944895)
k_P0_d1	1e-07	molarity	Antigen-MHC kd
p0_50	2.6455e-05	molecule/micrometer^2	calculated based on the number of molecules for half-maximal T cell activation (Kimachi 1997, PMID: 9464819) and synapse surface area
P0_C1	1e-08	molarity/cell	Concentration of P0 in C1
A_syn	37.8	micrometer^2	Surface area of the synapse (Jansson 2005, PMID: 16034096)
A_Tcell	151.31	micrometer^2	Surface area of the T cell calculated based on the average T cell diameter (Chapman 1981, PMID: 6975780)
A_cell	907.92	micrometer^2	Surface area of the Cancer cell calculated based on the average Cancer cell diameter (Abramczyk 2015, PMID: 25730442)
A_APC	900	micrometer^2	Surface area of the APC (Agrawal and Linderman 1996, PMID: 8944895)
k_M1p0_TCR_on	1	1/(second*molecule/micrometer^2)	Rate of TCR binding to MHC-peptide complex (Lever 2014, PMID: 25145757)
k_M1p0_TCR_off	1	1/second	Rate of TCR unbinding from MHC-peptide complex (Lever 2014, PMID: 25145757)
TCR_p0_tot	103.813	molecule/micrometer^2	Total number of TCR molecules per naive T cell calculated based on the number of molecules for TCR (Lever 2014, PMID: 25145757) and T cell surface area
pTCR_p0_MHC_tot	0	molecule/micrometer^2	Total number of MHC-p0-TCR complexes of all different activation levels
k_P1_up	14.4	1/day/cell	Rate of antigen uptake by APCs (Chen 2014, PMID: 25184733)
k_xP1_deg	2	1/day	Rate of extracellular antigen degradation (Palsson 2013, PMID: 24074340)
k_P1_deg	17.28	1/day	Rate of endosomal antigen degradation (Chen 2014, PMID: 25184733)
k_p1_deg	144	1/day	Rate of endosomal epitope degradation (Chen 2014, PMID: 25184733)
k_P1_on	144000	1/day/molarity	Rate of antigen-MHC binding (Agrawal and Linderman 1996, PMID: 8944895)
k_P1_d1	log normal [2.7e-9, 1]	molarity	Antigen-MHC kd (estimated)
p1_50	2.6455e-05	molecule/micrometer^2	calculated based on the number of molecules for half-maximal T cell activation (Kimachi 1997, PMID: 9464819) and synapse surface area
P1_C1	1e-08	molarity/cell	Concentration of P1 in C1
k_M1p1_TCR_on	1	1/(second*molecule/micrometer^2)	Rate of TCR binding to MHC-peptide complex (Lever 2014, PMID: 25145757)
k_M1p1_TCR_off	1	1/second	Rate of TCR unbinding from MHC-peptide complex (Lever 2014, PMID: 25145757)
k_M1p1_TCR_p	1	1/second	Rate of MHC-peptide-TCR complex modification (Lever 2014, PMID: 25145757)
phi_M1p1_TCR	0.09	1/second	Rate of MHC-peptide-TCR complex with maximal modification that leads to non-signaling (Lever 2014, PMID: 25145757)
N_M1p1_TCR	10	dimensionless	Number of modifcation steps for MHC-peptide-TCR complex (Lever 2014, PMID: 25145757)
TCR_p1_tot	103.813	molecule/micrometer^2	Total number of TCR molecules per naive T cell calculated based on the number of molecules for TCR (Lever 2014, PMID: 25145757) and T cell surface area
pTCR_p1_MHC_tot	0	molecule/micrometer^2	Total number of MHC-p1-TCR complexes of all different activation levels
kon_PD1_PDL1	0.0583333	1/(micromolarity*nanometer*second)	kon of PD1-PDL1 binding kon for PD1-PDL1 (Cheng 2013, PMID: 23417675)
q_P_nivo	8.8e-06	liter/second	Volumetric flow rate of nivo into peripheral tissues (Bajaj 2016, PMID: 28019091)
q_T_nivo	8.52e-05	milliliter/second	Volumetric flow rate of nivo into tumor tissues (Bajaj 2016, PMID: 28019091)
q_LN_nivo	3.25e-06	milliliter/second	Volumetric flow rate of nivo into lymph nodes (Meijer 2017, PMID: 28510992)
q_LD_nivo	0.0015	1/minute	Lymphatic flow rate of nivo from tumor to LN (Zhu 1996, PMID: 8706023)
k_cl_nivo	0.37	liter/day	Clearance rate of nivo (Bajaj 2016, PMID: 28019091)
gamma_C_nivo	0.61	dimensionless	Volume fraction available to nivo in central compartment (Bajaj 2016, PMID: 28019091)
gamma_P_nivo	0.0452	dimensionless	Volume fraction available to nivo in peripheral compartment (Bajaj 2016, PMID: 28019091)
gamma_T_nivo	0.522	dimensionless	Volume fraction available to nivo in tumor compartment (Wang 2019, PMID: 31218069)
gamma_LN_nivo	0.2	dimensionless	Volume fraction available to nivo in lymph node compartment (Wang 2019, PMID: 31218069)
q_P_durv	8.8e-06	1/second	Volumetric flow rate of durv into peripheral tissues (Baverel 2018, PMID: 29243223)
q_T_durv	8.52e-05	1/second	Volumetric flow rate of durv into tumor tissues (Baverel 2018, PMID: 29243223)
q_LN_durv	3.25e-06	1/second	Volumetric flow rate of durv into lymph nodes (Meijer 2017, PMID: 28510992)
q_LD_durv	0.0015	1/minute	Lymphatic flow rate of durv from tumor to LN (Zhu 1996, PMID: 8706023)
k_cl_durv	0.4	1/second	Clearance rate of durv (Baverel 2018, PMID: 29243223)
gamma_C_durv	0.58	dimensionless	Volume fraction available to durv in central compartment (Baverel 2018, PMID: 29243223)
gamma_P_durv	0.056	dimensionless	Volume fraction available to durv in peripheral compartment (Baverel 2018, PMID: 29243223)
gamma_T_durv	0.522	dimensionless	Volume fraction available to durv in tumor compartment (Wang 2019, PMID: 31218069)
gamma_LN_durv	0.2	dimensionless	Volume fraction available to durv in lymph node compartment (Wang 2019, PMID: 31218069)
q_P_ipi	1.15e-05	liter/second	Volumetric flow rate of ipi into peripheral tissues (Feng 2014, PMID: 24433434)
q_T_ipi	8.52e-05	milliliter/second	Volumetric flow rate of ipi into tumor tissues (Feng 2014, PMID: 24433434)
q_LN_ipi	3.25e-06	milliliter/second	Volumetric flow rate of ipi into lymph nodes (Meijer 2017, PMID: 28510992)
q_LD_ipi	0.0015	1/minute	Lymphatic flow rate of ipi from tumor to LN (Zhu 1996, PMID: 8706023)
k_cl_ipi	0.524	liter/day	Clearance rate of ipi (Feng 2014, PMID: 24433434)
gamma_C_ipi	0.686	dimensionless	Volume fraction available to ipi in central compartment (Feng 2014, PMID: 24433434)
gamma_P_ipi	0.0496	dimensionless	Volume fraction available to ipi in peripheral compartment (Feng 2014, PMID: 24433434)
gamma_T_ipi	0.522	dimensionless	Volume fraction available to ipi in tumor compartment (Feng 2014, PMID: 24433434)
gamma_LN_ipi	0.2	dimensionless	Volume fraction available to ipi in lymph node compartment (Wang 2019, PMID: 31218069)
kon_PD1_PDL2	0.0766667	1/(micromolarity*nanometer*second)	kon of PD1-PDL2 binding kon for PD1-PDL2 (Cheng 2013, PMID: 23417675)
kon_PD1_nivo	1300000	1/(molarity*second)	kon of PD1-nivolumab binding kon for PD1-nivolumab (Wang 2014, PMID: 24872026)
kon_PDL1_durv	430000	1/(molarity*second)	kon of PDL1-durvalumab binding kon for PDL1-durvalumab (Wang 2014, PMID: 24872026)
kon_CD28_CD80	0.133333	1/(micromolarity*nanometer*second)	kon of CD28-CD80 binding kon for CD28-CD80 (Jansson 2005, PMID: 16034096)
kon_CD28_CD86	0.466667	1/(micromolarity*nanometer*second)	kon of CD28-CD86 binding kon for CD28-CD86 (Jansson 2005, PMID: 16034096)
kon_CTLA4_CD80	0.733333	1/(micromolarity*nanometer*second)	kon of CTLA4-CD80 binding kon for CTLA4-CD80 (Jansson 2005, PMID: 16034096)
kon_CTLA4_CD86	0.666667	1/(micromolarity*nanometer*second)	kon of CTLA4-CD86 binding kon for CTLA4-CD86 (Jansson 2005, PMID: 16034096)
kon_CD80_PDL1	1.05333	1/(micromolarity*nanometer*second)	kon of CD80-PDL1 binding kon for CD80-PDL1 (Jansson 2005, PMID: 16034096)
kon_CTLA4_ipi	383000	1/(molarity*second)	kon of CTLA4-ipilimumab binding kon for CTLA4-ipilimumab (Wang 2014, PMID: 24872026)
koff_PD1_PDL1	1.435	1/second	koff of PD1-PDL1 binding calculated based on the measured kd and kon (Cheng 2013, PMID: 23417675)
koff_PD1_PDL2	0.529	1/second	koff of PD1-PDL2 binding calculated based on the measured kd and kon (Cheng 2013, PMID: 23417675)
koff_PD1_nivo	0.00338	1/second	koff of PD1-nivolumab binding calculated based on the measured kd and kon (Wang 2014, PMID: 24872026)
koff_PDL1_durv	0.028595	1/second	koff of PDL1-durvalumab binding calculated based on the measured kd and kon (Wang 2014, PMID: 24872026)
koff_CD28_CD80	1.6	1/second	koff of CD28-CD80 binding calculated based on the measured kd and kon (Jansson 2005, PMID: 16034096)
koff_CD28_CD86	28	1/second	koff of CD28-CD86 binding calculated based on the measured kd and kon (Jansson 2005, PMID: 16034096)
koff_CTLA4_CD80	0.44	1/second	koff of CTLA4-CD80 binding calculated based on the measured kd and kon (Jansson 2005, PMID: 16034096)
koff_CTLA4_CD86	5.2	1/second	koff of CTLA4-CD86 binding calculated based on the measured kd and kon (Jansson 2005, PMID: 16034096)
koff_CD80_PDL1	6.004	1/second	koff of CD80-PDL1 binding calculated based on the measured kd and kon (Jansson 2005, PMID: 16034096)
koff_CTLA4_ipi	0.0069706	1/second	koff of CTLA4-ipilimumab binding calculated based on the measured kd and kon (Wang 2014, PMID: 24872026)
Chi_PD1_nivo	3.33333	1/nanometer	Antibody cross-arm binding efficiency that also includes the conversion of kon from 3D to 2D (estimated based on Wang 2014, PMID: 24872026)
Chi_PDL1_durv	33.3333	1/nanometer	Antibody cross-arm binding efficiency that also includes the conversion of kon from 3D to 2D (estimated)
Chi_CTLA4_ipi	3.33333	1/nanometer	Antibody cross-arm binding efficiency that also includes the conversion of kon from 3D to 2D (estimated)
PD1_50	6	molecule/micrometer^2	PD1/PDL1 concentration for half-maximal T cell inactivation (estimated)
n_PD1	2	dimensionless	Hill coefficient for PD1/PDL1 half-maximal T cell inactivation (estimated)
CD28_CD8X_50	log unif [100, 4000]	molecule/micrometer^2	CD28-CD80/CD28-CD86 concentration for half-maximal T cell co-estimulation (estimated)
n_CD28_CD8X	2	dimensionless	Hill coefficient for CD28-CD80/CD28-CD86 half-maximal T cell co-estimulation (estimated)
T_PD1_total	60000	molecule	concentration of PD1 on T cells (Cheng 2014, PMID: 23417675)
T_CD28_total	184000	molecule	concentration of CD28 on T cells (Jansson 2005, PMID: 16034096)
T_CTLA4_syn	400	molecule	concentration of CTLA4 on T cells (Jansson 2005, PMID: 16034096)
T_PDL1_total	1600000	molecule	concentration of PDL1 on T cells (Cheng 2014, PMID: 23417675)
C1_PDL1_total	log unif [1.8e5, 1.6e6]	molecule	number of PDL1 molecules per C1 cell (Cheng 2014, PMID: 23417675)
C1_PDL2_total	40000	molecule	number of PDL2 molecules per C1 cell (Cheng 2014, PMID: 23417675)
C1_CD80_total	40000	molecule	number of CD80 molecules per C1 cell (Jansson 2005, PMID: 16034096)
C1_CD86_total	860000	molecule	number of CD86 molecules per C1 cell (Jansson 2005, PMID: 16034096)
APC_PDL1_total	1600000	molecule	number of PDL1 molecules per APC cell (Cheng 2014, PMID: 23417675)
APC_PDL2_total	2000	molecule	number of PDL2 molecules per APC cell (Cheng 2014, PMID: 23417675)
APC_CD80_total	40000	molecule	number of CD80 molecules per APC cell (Jansson 2005, PMID: 16034096)
APC_CD86_total	860000	molecule	number of CD86 molecules per APC cell (Jansson 2005, PMID: 16034096)
Treg_CTLA4_tot	5000	molecule	Total number of CTLA4 on Treg cells (Jansson 2005, PMID: 16034096)
Treg_CTLA4_50	log unif [500, 1000]	molecule	CTLA4 occupancy for half-maximal Treg inactivation by macrophages (estimated)
n_Treg_CTLA4	2	dimensionless	CTLA4 occupancy Hill coefficient for Treg inactivation by macrophages (estimated)
k_CTLA4_ADCC	log unif [0.1, 1]	1/day	Anti-CTLA4 ADCC (antibody-dependent cellular cytotoxicity) rate of Treg (Richards 2008, PMID: 18723496)
H_Treg_T	0	dimensionless	Hill function of ADCC in tumor
H_Treg_P	0	dimensionless	Hill function of ADCC in peripheral
k_rec_MDSC	1.2	1/day	Rate of MDSC recruitment into the tumor (Lai 2018, PMID: 29735668; Huang 2006, PMID: 17257744)
kd_MDSC	0.015	1/day	Rate of MDSC death (Lai 2018, PMID: 29735668)
IC50_ENT_C	log unif [2.5e-9, 3.74e-7]	molarity	ENT concentration for half-maximal tumor cell death (Bouchain 2002, PMID: 12593661; Lee 2001, PMID: 11221885)
k_deg_CCL2	0.06	1/hour	rate of CCL2 degradation (Tanimoto 2007, PMID: 18089573)
k_deg_NO	135	1/day	rate of NO degradation (Hakim 1996, PMID: 8953625)
k_deg_ArgI	0.173	1/day	rate of ArgI degradation (Schimke 1964, PMID: 14257612)
k_sec_CCL2	linear unif [8.2e-11, 2.02e-10]	nanomole/cell/day	rate of CCL2 secretion (Huang 2007, PMID: 17257744; Dutta, PMID: 29594759)
k_sec_NO	linear unif [3.95e-7, 5.65e-7]	nanomole/cell/day	rate of NO secretion from MDSCs (Serafini 2008, PMID: 18593947)
k_sec_ArgI	linear unif [0.012, 0.016]	(mU*microliter)/cell/day	rate of ArgI secretion (Serafini 2008, PMID: 18593947)
IC50_ENT_NO	log unif [5.6e-11, 5.6e-9]	molarity	half-maximal ENT concentration for NO inhibition (Choo 2010, PMID: 20421217)
ki_Treg	log unif [0.27, 2.7]	1/day	rate of ArgI-induced Treg expension (Serafini 2008, PMID: 18593947)
IC50_ArgI_CTL	log unif [100, 617]	mU	rate of ArgI-induced T cell death (Serafini 2008, PMID: 18593947)
IC50_NO_CTL	log unif [7.5e-11, 7.5e-9]	molarity	rate of NO-induced T cell death (Serafini 2008, PMID: 18593947)
EC50_CCL2_rec	5e-10	molarity	Half-maximal CCL2 level of MDSC recruitment (Ernst 1994, PMID: 8144933)
EC50_ArgI_Treg	log unif [22.1, 221]	mU	Half-maximal ArgI level of Treg expansion (estimated based on Serafini 2008, PMID: 18593947)
MDSC_max	log normal [1.637e5, 1]	cell/milliliter	Maximal MDSC density in the tumour (estimated based on Diaz-Montero, 2009, PMID: 18446337)
Treg_max	log normal [9.55e3, 1]	cell/milliliter	Maximal FoxP3+ T cell density in the tumor (estimated)
IC50_ENT_CCL2	log unif [1.2e-10, 1.2e-8]	molarity	half-maximal ENT concentration for CCL2 inhibition (Choo 2013, PMID: 24241152)
k_brec_MDSC	0.0021	1/day	Baseline rate of MDSC migration into the tumor(Huang 2006, PMID: 17257744)
IC50_ENT_ArgI	3.74e-07	molarity	half-maximal ENT concentration for Arg I inhibition (Bouchain 2002, PMID: 12593661; Lee 2001, PMID: 11221885)
k_a1_ENT	linear unif [1.9, 2.24]	1/hour	Buccal absorption rate (Gore 2008, PMID: 18579665)
k_a2_ENT	linear unif [2.47, 7.47]	1/hour	GI absorption rate (Gore 2008, PMID: 18579665)
k_cln_ENT	linear unif [6.11e-5, 1.22e-4]	mole/(liter*hour)	Non-linear clearance rate of entinostat (Gore 2008, PMID: 18579665)
Kc_ENT	9.37811e-06	mole/liter	Kd for non-linear clearnance (Gore 2008, PMID: 18579665)
lagP	3.6472	hour	Tlag (entinostat) (Gore 2008, PMID: 18579665)
durP	0.1797	hour	Duration of zero-order absorption (entinostat) (Gore 2008, PMID: 18579665)
k_dose2	0.0138	1/hour	First-order absorption rate (Gore 2008, PMID: 18579665)
q_P_ENT	320	milliliter/second	Volumetric flow rate of entinostat into peripheral tissues (Gore 2008, PMID: 18579665)
q_T_ENT	linear unif [3200, 3420]	milliliter/second	Volumetric flow rate of entinostat into tumor tissues (Gore 2008, PMID: 18579665)
q_LN_ENT	320	milliliter/second	Volumetric flow rate of entinostat into lymph nodes (Gore 2008, PMID: 18579665)
q_LD_ENT	0.0015	1/minute	Lymphatic flow rate of entinostat from tumor to LN (Zhu 1996, PMID: 8706023)
k_cl_ENT	log unif [0.152, 1.27]	1/hour	Clearance rate of entinostat (Gore 2008, PMID: 18579665)
gamma_C_ENT	0.55	dimensionless	Volume fraction available to entinostat in central compartment (Gore 2008, PMID: 18579665)
gamma_P_ENT	0.062	dimensionless	Volume fraction available to entinostat in peripheral compartment (Gore 2008, PMID: 18579665)
gamma_T_ENT	0.611	dimensionless	Volume fraction available to entinostat in tumor compartment (Gore 2008, PMID: 18579665)
gamma_LN_ENT	0.2	dimensionless	Volume fraction available to entinostat in lymph node compartment (Wang 2019, PMID: 31218069)

## Sheet: Table S3. Reactions
Number	Reaction	Rate	Description
1	V_T.C_x -> null	k_cell_clear*V_T.C_x	Clearance of dead cancer cells from tumor
2	V_T.T_exh -> null	k_cell_clear*V_T.T_exh	Clearance of dead T cells from tumor
3	null -> V_T.C1	k_C1_growth*V_T.C1*(1-C_total/C_max)*(1-H_ENT_C1)	Cancer cell growth (Logistic model based on Komarova and reviewed in Marusic)
4	V_T.C1 -> V_T.C_x	k_C1_death*V_T.C1	Cancer cell death
5	null -> V_LN.nT0	Q_T0_in*n_T0_clones	Naive T cell entry into the lymph node
6	V_LN.nT0 -> null	Q_T0_out*V_LN.nT0	Naive T cell exit from the lymph node
7	V_LN.nT0 -> V_LN.aT0	k_T0_act*H_APC*H_P0*V_LN.nT0	Naive T cell activation
8	V_LN.aT0 -> null	(k_T0_pro/N_aT)*V_LN.aT0	aT0 cell proliferation
9	null -> V_LN.T0	(k_T0_pro/N_aT)*(2^N_aT-1)*V_LN.aT0	aT0 cell proliferation
10	V_C.T0 -> null	k_T0_death*V_C.T0	T cell death in the central compartment
11	V_P.T0 -> null	k_T0_death*V_P.T0	T cell death in the peripheral compartment
12	V_T.T0 -> V_T.T_exh	k_T0_death*V_T.T0	T cell death in the tumour compartment
13	V_LN.T0 -> null	k_T0_death*V_LN.T0	T cell death in the lymph node compartment
14	V_C.T0 -> V_P.T0	q_T0_P_in*V_C.T0	T cell transport into the peripheral compartment
15	V_P.T0 -> V_C.T0	q_T0_P_out*V_P.T0	T cell transport out of the peripheral compartment
16	V_C.T0 -> V_T.T0	q_T0_T_in*V_T*V_C.T0*(1-V_T.T0/(Treg_max*V_T))	T cell transport into the tumour compartment
17	V_LN.T0 -> V_C.T0	q_T0_LN_out*V_LN.T0	T cell transport out of the lymph node compartment
18	V_LN.IL2 -> null	k_IL2_deg*V_LN.IL2*V_LN	IL2 degradation
19	V_LN.IL2 -> null	k_IL2_cons*T_total_LN*IL2/(IL2_50+IL2)	IL2 consumption by T cells
20	V_LN.IL2 -> null	k_IL2_cons*V_LN.T0*IL2/(IL2_50_Treg+IL2)	IL2 consumption by Tregs
21	null -> V_LN.nT1	Q_T1_in*n_T1_clones	Naive T cell entry into the lymph node
22	V_LN.nT1 -> null	Q_T1_out*V_LN.nT1	Naive T cell exit from the lymph node
23	V_LN.nT1 -> V_LN.aT1	k_T1_act*H_mAPC*H_P1*V_LN.nT1	Naive T cell activation
24	V_LN.aT1 -> null	(k_T1_pro/N_aT)*V_LN.aT1	aT1 cell proliferation
25	null -> V_LN.T1	(k_T1_pro/N_aT)*(2^N_aT-1)*V_LN.aT1	aT1 cell proliferation
26	V_C.T1 -> null	k_T1_death*V_C.T1	T cell death in the central compartment
27	V_P.T1 -> null	k_T1_death*V_P.T1	T cell death in the peripheral compartment
28	V_T.T1 -> V_T.T_exh	k_T1_death*V_T.T1	T cell death in the tumour compartment
29	V_LN.T1 -> null	k_T1_death*V_LN.T1	T cell death in the lymph node compartment
30	V_T.T1 -> V_T.T_exh	k_Treg*V_T.T1*Tregs_/(C_total+T_total+cell)	T cell death from Tregs
31	V_T.T1 -> V_T.T_exh	k_T1*V_T.T1*C_total/(C_total+T_total+cell)*H_PD1_C1	T cell death from cancer
32	V_C.T1 -> V_P.T1	q_T1_P_in*V_C.T1	T cell transport into the peripheral compartment
33	V_P.T1 -> V_C.T1	q_T1_P_out*V_P.T1	T cell transport out of the peripheral compartment
34	V_C.T1 -> V_T.T1	q_T1_T_in*V_T*V_C.T1	T cell transport into the tumour compartment
35	V_LN.T1 -> V_C.T1	q_T1_LN_out*V_LN.T1	T cell transport out of the lymph node compartment
36	null -> V_LN.IL2	k_IL2_sec*V_LN.aT1	IL2 secretion from activated T cells
37	V_T.C1 -> V_T.C_x	k_C_T1*V_T.T1*V_T.C1/(C_total+T_total+cell)*(1-H_PD1_C1)*(1-H_MDSC_C1)	Cancer cell killing by T cells
38	null -> V_T.APC	k_APC_death*(APC0_T*V_T-V_T.APC)	APC recruitment/death in the tumour
39	null -> V_LN.APC	k_APC_death*(APC0_LN*V_LN-V_LN.APC)	APC recruitment/death in LN
40	V_T.APC -> V_T.mAPC	k_APC_mat*c/(c+c50)*V_T.APC	APC maturation in the tumour
41	V_T.mAPC -> V_LN.mAPC	k_APC_mig*V_T.mAPC	APC migration to the lymph node
42	V_T.mAPC -> null	k_mAPC_death*V_T.mAPC	mAPC death in the tumour
43	V_LN.mAPC -> null	k_mAPC_death*V_LN.mAPC	mAPC death in the lymph node
44	null -> V_T.c	k_c*(c0-V_T.c)	Baseline cytokine secretion/degradation
45	null -> V_T.c	R_Tcell*DAMPs	Cytokine release in response to the tumour
46	A_e.M1 -> A_s.M1	kout*A_e.M1*A_e-kin*A_s.M1*A_s	MHC translocation
47	null -> V_LN.P0	n_T0_clones*(+P0_C1*(k_C1_death+k_C1_therapy+(+k_C_T1*V_T.T1)/(C_total+T_total+cell)*(1-H_PD1_C1))*C1)*V_T	Antigen deposition from dying cancer cells
48	V_LN.P0 -> null	k_xP0_deg*V_LN.P0*V_LN	Free antigen degradation
49	V_LN.P0 -> null	k_P0_up*V_LN.mAPC*V_LN.P0*V_LN	Antigen uptake by mature antigen presenting cells
50	null -> V_e.P0	k_P0_up*cell*V_LN.P0*V_e	Antigen uptake by mature antigen presenting cells
51	V_e.P0 -> V_e.p0	k_P0_deg*V_e.P0*V_e	Antigen degradation in APC endosomes
52	V_e.p0 -> null	k_p0_deg*V_e.p0*V_e	Epitope degradation in APC endosomes
53	V_e.p0 + A_e.M1 -> A_e.M1p0	k_P0_on*V_e.p0*A_e.M1*A_e	Antigen-MHC binding in endosome
54	A_e.M1p0 -> V_e.p0 + A_e.M1	k_P0_d1*k_P0_on*A_e.M1p0*A_e	Antigen-MHC unbinding in endosome
55	A_s.M1p0 -> A_s.M1	k_P0_d1*k_P0_on*A_s.M1p0*A_s	Antigen-MHC unbinding on APC surface
56	A_e.M1p0 -> A_s.M1p0	kout*A_e.M1p0*A_e	Antigen-MHC translocation
57	null -> V_LN.P1	n_T1_clones*(+P1_C1*(k_C1_death+k_C1_therapy+(+k_C_T1*V_T.T1)/(C_total+T_total+cell)*(1-H_PD1_C1))*C1)*V_T	Antigen deposition from dying cancer cells
58	V_LN.P1 -> null	k_xP1_deg*V_LN.P1*V_LN	Free antigen degradation
59	V_LN.P1 -> null	k_P1_up*V_LN.mAPC*V_LN.P1*V_LN	Antigen uptake by mature antigen presenting cells
60	null -> V_e.P1	k_P1_up*cell*V_LN.P1*V_e	Antigen uptake by mature antigen presenting cells
61	V_e.P1 -> V_e.p1	k_P1_deg*V_e.P1*V_e	Antigen degradation in APC endosomes
62	V_e.p1 -> null	k_p1_deg*V_e.p1*V_e	Epitope degradation in APC endosomes
63	V_e.p1 + A_e.M1 -> A_e.M1p1	k_P1_on*V_e.p1*A_e.M1*A_e	Antigen-MHC binding in endosome
64	A_e.M1p1 -> V_e.p1 + A_e.M1	k_P1_d1*k_P1_on*A_e.M1p1*A_e	Antigen-MHC unbinding in endosome
65	A_s.M1p1 -> A_s.M1	k_P1_d1*k_P1_on*A_s.M1p1*A_s	Antigen-MHC unbinding on APC surface
66	A_e.M1p1 -> A_s.M1p1	kout*A_e.M1p1*A_e	Antigen-MHC translocation
67	V_C.nivo <-> V_P.nivo	q_P_nivo*(V_C.nivo/gamma_C_nivo-V_P.nivo/gamma_P_nivo)	nivo diffusive transport to peripheral compartment
68	V_C.nivo <-> V_T.nivo	q_T_nivo*(V_C.nivo/gamma_C_nivo-V_T.nivo/gamma_T_nivo)	nivo diffusive transport to tumor compartment
69	V_C.nivo <-> V_LN.nivo	q_LN_nivo*(V_C.nivo/gamma_C_nivo-V_LN.nivo/gamma_LN_nivo)	nivo diffusive transport to lymph node compartment
70	V_T.nivo -> V_LN.nivo	q_LD_nivo*V_T.nivo/gamma_T_nivo	nivo convective transport from tumor to lymph node
71	V_LN.nivo -> V_C.nivo	q_LD_nivo*V_LN.nivo/gamma_LN_nivo	nivo convective transport from lymph node to central
72	V_C.nivo -> null	k_cl_nivo*V_C.nivo	Drug clearance from central compartment
73	V_C.durv <-> V_P.durv	q_P_durv*(V_C.durv/gamma_C_durv-V_P.durv/gamma_P_durv)	durv diffusive transport to peripheral compartment
74	V_C.durv <-> V_T.durv	q_T_durv*(V_C.durv/gamma_C_durv-V_T.durv/gamma_T_durv)	durv diffusive transport to tumor compartment
75	V_C.durv <-> V_LN.durv	q_LN_durv*(V_C.durv/gamma_C_durv-V_LN.durv/gamma_LN_durv)	durv diffusive transport to lymph node compartment
76	V_T.durv -> V_LN.durv	q_LD_durv*V_T.durv/gamma_T_durv	durv convective transport from tumor to lymph node
77	V_LN.durv -> V_C.durv	q_LD_durv*V_LN.durv/gamma_LN_durv	durv convective transport from lymph node to central
78	V_C.durv -> null	k_cl_durv*V_C.durv	Drug clearance from central compartment
79	V_C.ipi <-> V_P.ipi	q_P_ipi*(V_C.ipi/gamma_C_ipi-V_P.ipi/gamma_P_ipi)	ipi diffusive transport to peripheral compartment
80	V_C.ipi <-> V_T.ipi	q_T_ipi*(V_C.ipi/gamma_C_ipi-V_T.ipi/gamma_T_ipi)	ipi diffusive transport to tumor compartment
81	V_C.ipi <-> V_LN.ipi	q_LN_ipi*(V_C.ipi/gamma_C_ipi-V_LN.ipi/gamma_LN_ipi)	ipi diffusive transport to lymph node compartment
82	V_T.ipi -> V_LN.ipi	q_LD_ipi*V_T.ipi/gamma_T_ipi	ipi convective transport from tumor to lymph node
83	V_LN.ipi -> V_C.ipi	q_LD_ipi*V_LN.ipi/gamma_LN_ipi	ipi convective transport from lymph node to central
84	V_C.ipi -> null	k_cl_ipi*V_C.ipi	Drug clearance from central compartment
85	syn_T_C1.PD1 + syn_T_C1.PDL1 <-> syn_T_C1.PD1_PDL1	kon_PD1_PDL1*(syn_T_C1.PD1)*(syn_T_C1.PDL1) - koff_PD1_PDL1*syn_T_C1.PD1_PDL1	binding and unbinding of PD1 PDL1 in synapse
86	syn_T_C1.PD1 + syn_T_C1.PDL2 <-> syn_T_C1.PD1_PDL2	kon_PD1_PDL2*(syn_T_C1.PD1)*(syn_T_C1.PDL2) - koff_PD1_PDL2*syn_T_C1.PD1_PDL2	binding and unbinding of PD1 PDL2 in synapse
87	syn_T_C1.PD1 <-> syn_T_C1.PD1_nivo	2*kon_PD1_nivo*(syn_T_C1.PD1 * V_T.nivo/gamma_T_nivo) - koff_PD1_nivo*syn_T_C1.PD1_nivo	binding and unbinding of PD1 to Nivo on T surface in synapse
88	syn_T_C1.PD1_nivo + syn_T_C1.PD1 <-> syn_T_C1.PD1_nivo_PD1	Chi_PD1_nivo*kon_PD1_nivo*(syn_T_C1.PD1 * syn_T_C1.PD1_nivo) - 2*koff_PD1_nivo*syn_T_C1.PD1_nivo_PD1	binding and unbinding of PD1 to PD1-Nivo on T surface in synapse
89	syn_T_C1.PDL1 <-> syn_T_C1.PDL1_durv	2*kon_PDL1_durv*(syn_T_C1.PDL1 * V_T.durv/gamma_T_durv) - koff_PDL1_durv*syn_T_C1.PDL1_durv	binding and unbinding of PDL1 to Durv on C1 surface in synapse
90	syn_T_C1.PDL1_durv + syn_T_C1.PDL1 <-> syn_T_C1.PDL1_durv_PDL1	Chi_PDL1_durv*kon_PDL1_durv*(syn_T_C1.PDL1 * syn_T_C1.PDL1_durv) - 2*koff_PDL1_durv*syn_T_C1.PDL1_durv_PDL1	binding and unbinding of PDL1 to PDL1-Durv on C1 surface in synapse
91	syn_T_C1.CD28 + syn_T_C1.CD80 <-> syn_T_C1.CD28_CD80	2*kon_CD28_CD80*(syn_T_C1.CD28)*(syn_T_C1.CD80) - koff_CD28_CD80*syn_T_C1.CD28_CD80	binding and unbinding of CD28 and CD80 in synapse
92	syn_T_C1.CD28_CD80 + syn_T_C1.CD28 <-> syn_T_C1.CD28_CD80_CD28	kon_CD28_CD80*(syn_T_C1.CD28)*(syn_T_C1.CD28_CD80) - 2*koff_CD28_CD80*syn_T_C1.CD28_CD80_CD28	binding and unbinding of CD28-CD80 and CD28 in synapse
93	syn_T_C1.CD28 + syn_T_C1.CD86 <-> syn_T_C1.CD28_CD86	kon_CD28_CD86*(syn_T_C1.CD28)*(syn_T_C1.CD86) - koff_CD28_CD86*syn_T_C1.CD28_CD86	binding and unbinding of CD28 and CD86 in synapse
94	syn_T_C1.CTLA4 + syn_T_C1.CD80 <-> syn_T_C1.CD80_CTLA4	4*kon_CTLA4_CD80*(syn_T_C1.CTLA4)*(syn_T_C1.CD80) - koff_CTLA4_CD80*syn_T_C1.CD80_CTLA4	binding and unbinding of CTLA4 and CD80 in synapse
95	syn_T_C1.CTLA4 + syn_T_C1.CD80_CTLA4 <-> syn_T_C1.CTLA4_CD80_CTLA4	kon_CTLA4_CD80*(syn_T_C1.CTLA4)*(syn_T_C1.CD80_CTLA4) - 2*koff_CTLA4_CD80*syn_T_C1.CTLA4_CD80_CTLA4	binding and unbinding of CTLA4 and CD80-CTLA4 in synapse
96	syn_T_C1.CD80 + syn_T_C1.CTLA4_CD80_CTLA4 <-> syn_T_C1.CD80_CTLA4_CD80_CTLA4	kon_CTLA4_CD80*(syn_T_C1.CD80)*(syn_T_C1.CTLA4_CD80_CTLA4) - koff_CTLA4_CD80*syn_T_C1.CD80_CTLA4_CD80_CTLA4	binding and unbinding of CD80 and CTLA4-CD80-CTLA4 in synapse
97	syn_T_C1.CD80_CTLA4 + syn_T_C1.CD80 <-> syn_T_C1.CD80_CTLA4_CD80	kon_CTLA4_CD80*(syn_T_C1.CD80_CTLA4)*(syn_T_C1.CD80) - 2*koff_CTLA4_CD80*syn_T_C1.CD80_CTLA4_CD80	binding and unbinding of CD80-CTLA4 and CD80 in synapse
98	syn_T_C1.CTLA4 + syn_T_C1.CD80_CTLA4_CD80 <-> syn_T_C1.CD80_CTLA4_CD80_CTLA4	kon_CTLA4_CD80*(syn_T_C1.CTLA4)*(syn_T_C1.CD80_CTLA4_CD80) - koff_CTLA4_CD80*syn_T_C1.CD80_CTLA4_CD80_CTLA4	binding and unbinding of CTLA4 and CD80-CTLA4-CD80 in synapse
99	syn_T_C1.CTLA4 + syn_T_C1.CD86 <-> syn_T_C1.CD86_CTLA4	2*kon_CTLA4_CD86*(syn_T_C1.CTLA4)*(syn_T_C1.CD86) - koff_CTLA4_CD86*syn_T_C1.CD86_CTLA4	binding and unbinding of CTLA4 and CD86 in synapse
100	syn_T_C1.CD86_CTLA4 + syn_T_C1.CD86 <-> syn_T_C1.CD86_CTLA4_CD86	kon_CTLA4_CD86*(syn_T_C1.CD86_CTLA4)*(syn_T_C1.CD86) - 2*koff_CTLA4_CD86*syn_T_C1.CD86_CTLA4_CD86	binding and unbinding of CD86-CTLA4 and CD86 in synapse
101	syn_T_C1.CTLA4 <-> syn_T_C1.CTLA4_ipi	4*kon_CTLA4_ipi*(syn_T_C1.CTLA4 * V_T.ipi/gamma_T_ipi) - koff_CTLA4_ipi*syn_T_C1.CTLA4_ipi	binding and unbinding of CTLA4 to Ipi on T surface in synapse
102	syn_T_C1.CTLA4_ipi + syn_T_C1.CTLA4 <-> syn_T_C1.CTLA4_ipi_CTLA4	Chi_CTLA4_ipi*kon_CTLA4_ipi*(syn_T_C1.CTLA4 * syn_T_C1.CTLA4_ipi) - 2*koff_CTLA4_ipi*syn_T_C1.CTLA4_ipi_CTLA4	binding and unbinding of CTLA4 to Ipi on T surface in synapse
103	syn_T_C1.CD80 + syn_T_C1.TPDL1 <-> syn_T_C1.TPDL1_CD80	2*kon_CD80_PDL1*(syn_T_C1.CD80)*(syn_T_C1.TPDL1) - koff_CD80_PDL1*syn_T_C1.TPDL1_CD80	binding and unbinding of CD80 and PDL1 in synapse
104	syn_T_C1.TPDL1_CD80 + syn_T_C1.TPDL1 <-> syn_T_C1.TPDL1_CD80_TPDL1	kon_CD80_PDL1*(syn_T_C1.TPDL1_CD80)*(syn_T_C1.TPDL1) - 2*koff_CD80_PDL1*syn_T_C1.TPDL1_CD80_TPDL1	binding and unbinding of PDL1-CD80 and PDL1 in synapse
105	syn_T_C1.TPDL1 <-> syn_T_C1.TPDL1_durv	2*kon_PDL1_durv*(syn_T_C1.TPDL1 * V_T.durv/gamma_T_durv) - koff_PDL1_durv*syn_T_C1.TPDL1_durv	binding and unbinding of PDL1 to Durv on C1 surface in synapse
106	syn_T_C1.TPDL1_durv + syn_T_C1.TPDL1 <-> syn_T_C1.TPDL1_durv_TPDL1	Chi_PDL1_durv*kon_PDL1_durv*(syn_T_C1.TPDL1 * syn_T_C1.TPDL1_durv) - 2*koff_PDL1_durv*syn_T_C1.TPDL1_durv_TPDL1	binding and unbinding of PDL1 to PDL1-Durv on C1 surface in synapse
107	syn_T_APC.PD1 + syn_T_APC.PDL1 <-> syn_T_APC.PD1_PDL1	kon_PD1_PDL1*(syn_T_APC.PD1)*(syn_T_APC.PDL1) - koff_PD1_PDL1*syn_T_APC.PD1_PDL1	binding and unbinding of PD1 PDL1 in synapse
108	syn_T_APC.PD1 + syn_T_APC.PDL2 <-> syn_T_APC.PD1_PDL2	kon_PD1_PDL2*(syn_T_APC.PD1)*(syn_T_APC.PDL2) - koff_PD1_PDL2*syn_T_APC.PD1_PDL2	binding and unbinding of PD1 PDL2 in synapse
109	syn_T_APC.PD1 <-> syn_T_APC.PD1_nivo	2*kon_PD1_nivo*(syn_T_APC.PD1 * V_LN.nivo/gamma_LN_nivo) - koff_PD1_nivo*syn_T_APC.PD1_nivo	binding and unbinding of PD1 to Nivo on T surface in synapse
110	syn_T_APC.PD1_nivo + syn_T_APC.PD1 <-> syn_T_APC.PD1_nivo_PD1	Chi_PD1_nivo*kon_PD1_nivo*(syn_T_APC.PD1 * syn_T_APC.PD1_nivo) - 2*koff_PD1_nivo*syn_T_APC.PD1_nivo_PD1	binding and unbinding of PD1 to PD1-Nivo on T surface in synapse
111	syn_T_APC.PDL1 <-> syn_T_APC.PDL1_durv	2*kon_PDL1_durv*(syn_T_APC.PDL1 * V_LN.durv/gamma_LN_durv) - koff_PDL1_durv*syn_T_APC.PDL1_durv	binding and unbinding of PDL1 to Durv on APC surface in synapse
112	syn_T_APC.PDL1_durv + syn_T_APC.PDL1 <-> syn_T_APC.PDL1_durv_PDL1	Chi_PDL1_durv*kon_PDL1_durv*(syn_T_APC.PDL1 * syn_T_APC.PDL1_durv) - 2*koff_PDL1_durv*syn_T_APC.PDL1_durv_PDL1	binding and unbinding of PDL1 to PDL1-Durv on APC surface in synapse
113	syn_T_APC.CD28 + syn_T_APC.CD80 <-> syn_T_APC.CD28_CD80	2*kon_CD28_CD80*(syn_T_APC.CD28)*(syn_T_APC.CD80) - koff_CD28_CD80*syn_T_APC.CD28_CD80	binding and unbinding of CD28 and CD80 in synapse
114	syn_T_APC.CD28_CD80 + syn_T_APC.CD28 <-> syn_T_APC.CD28_CD80_CD28	kon_CD28_CD80*(syn_T_APC.CD28)*(syn_T_APC.CD28_CD80) - 2*koff_CD28_CD80*syn_T_APC.CD28_CD80_CD28	binding and unbinding of CD28-CD80 and CD28 in synapse
115	syn_T_APC.CD28 + syn_T_APC.CD86 <-> syn_T_APC.CD28_CD86	kon_CD28_CD86*(syn_T_APC.CD28)*(syn_T_APC.CD86) - koff_CD28_CD86*syn_T_APC.CD28_CD86	binding and unbinding of CD28 and CD86 in synapse
116	syn_T_APC.CTLA4 + syn_T_APC.CD80 <-> syn_T_APC.CD80_CTLA4	4*kon_CTLA4_CD80*(syn_T_APC.CTLA4)*(syn_T_APC.CD80) - koff_CTLA4_CD80*syn_T_APC.CD80_CTLA4	binding and unbinding of CTLA4 and CD80 in synapse
117	syn_T_APC.CTLA4 + syn_T_APC.CD80_CTLA4 <-> syn_T_APC.CTLA4_CD80_CTLA4	kon_CTLA4_CD80*(syn_T_APC.CTLA4)*(syn_T_APC.CD80_CTLA4) - 2*koff_CTLA4_CD80*syn_T_APC.CTLA4_CD80_CTLA4	binding and unbinding of CTLA4 and CD80-CTLA4 in synapse
118	syn_T_APC.CD80 + syn_T_APC.CTLA4_CD80_CTLA4 <-> syn_T_APC.CD80_CTLA4_CD80_CTLA4	kon_CTLA4_CD80*(syn_T_APC.CD80)*(syn_T_APC.CTLA4_CD80_CTLA4) - koff_CTLA4_CD80*syn_T_APC.CD80_CTLA4_CD80_CTLA4	binding and unbinding of CD80 and CTLA4-CD80-CTLA4 in synapse
119	syn_T_APC.CD80_CTLA4 + syn_T_APC.CD80 <-> syn_T_APC.CD80_CTLA4_CD80	kon_CTLA4_CD80*(syn_T_APC.CD80_CTLA4)*(syn_T_APC.CD80) - 2*koff_CTLA4_CD80*syn_T_APC.CD80_CTLA4_CD80	binding and unbinding of CD80-CTLA4 and CD80 in synapse
120	syn_T_APC.CTLA4 + syn_T_APC.CD80_CTLA4_CD80 <-> syn_T_APC.CD80_CTLA4_CD80_CTLA4	kon_CTLA4_CD80*(syn_T_APC.CTLA4)*(syn_T_APC.CD80_CTLA4_CD80) - koff_CTLA4_CD80*syn_T_APC.CD80_CTLA4_CD80_CTLA4	binding and unbinding of CTLA4 and CD80-CTLA4-CD80 in synapse
121	syn_T_APC.CTLA4 + syn_T_APC.CD86 <-> syn_T_APC.CD86_CTLA4	2*kon_CTLA4_CD86*(syn_T_APC.CTLA4)*(syn_T_APC.CD86) - koff_CTLA4_CD86*syn_T_APC.CD86_CTLA4	binding and unbinding of CTLA4 and CD86 in synapse
122	syn_T_APC.CD86_CTLA4 + syn_T_APC.CD86 <-> syn_T_APC.CD86_CTLA4_CD86	kon_CTLA4_CD86*(syn_T_APC.CD86_CTLA4)*(syn_T_APC.CD86) - 2*koff_CTLA4_CD86*syn_T_APC.CD86_CTLA4_CD86	binding and unbinding of CD86-CTLA4 and CD86 in synapse
123	syn_T_APC.CTLA4 <-> syn_T_APC.CTLA4_ipi	4*kon_CTLA4_ipi*(syn_T_APC.CTLA4 * V_LN.ipi/gamma_LN_ipi) - koff_CTLA4_ipi*syn_T_APC.CTLA4_ipi	binding and unbinding of CTLA4 to Ipi on T surface in synapse
124	syn_T_APC.CTLA4_ipi + syn_T_APC.CTLA4 <-> syn_T_APC.CTLA4_ipi_CTLA4	Chi_CTLA4_ipi*kon_CTLA4_ipi*(syn_T_APC.CTLA4 * syn_T_APC.CTLA4_ipi) - 2*koff_CTLA4_ipi*syn_T_APC.CTLA4_ipi_CTLA4	binding and unbinding of CTLA4 to Ipi on T surface in synapse
125	syn_T_APC.CD80 + syn_T_APC.TPDL1 <-> syn_T_APC.TPDL1_CD80	2*kon_CD80_PDL1*(syn_T_APC.CD80)*(syn_T_APC.TPDL1) - koff_CD80_PDL1*syn_T_APC.TPDL1_CD80	binding and unbinding of CD80 and PDL1 in synapse
126	syn_T_APC.TPDL1_CD80 + syn_T_APC.TPDL1 <-> syn_T_APC.TPDL1_CD80_TPDL1	kon_CD80_PDL1*(syn_T_APC.TPDL1_CD80)*(syn_T_APC.TPDL1) - 2*koff_CD80_PDL1*syn_T_APC.TPDL1_CD80_TPDL1	binding and unbinding of PDL1-CD80 and PDL1 in synapse
127	syn_T_APC.TPDL1 <-> syn_T_APC.TPDL1_durv	2*kon_PDL1_durv*(syn_T_APC.TPDL1 * V_LN.durv/gamma_LN_durv) - koff_PDL1_durv*syn_T_APC.TPDL1_durv	binding and unbinding of PDL1 to Durv on APC surface in synapse
128	syn_T_APC.TPDL1_durv + syn_T_APC.TPDL1 <-> syn_T_APC.TPDL1_durv_TPDL1	Chi_PDL1_durv*kon_PDL1_durv*(syn_T_APC.TPDL1 * syn_T_APC.TPDL1_durv) - 2*koff_PDL1_durv*syn_T_APC.TPDL1_durv_TPDL1	binding and unbinding of PDL1 to PDL1-Durv on APC surface in synapse
129	V_T.Treg_CTLA4 <-> V_T.Treg_CTLA4_ipi	kon_CTLA4_ipi*(V_T.Treg_CTLA4 * V_T.ipi/gamma_C_ipi) - koff_CTLA4_ipi*V_T.Treg_CTLA4_ipi	binding and unbinding of CTLA4 to Ipi on Treg surface in Tumor
130	V_T.Treg_CTLA4_ipi + V_T.Treg_CTLA4 <-> V_T.Treg_CTLA4_ipi_CTLA4	Chi_CTLA4_ipi*kon_CTLA4_ipi*(V_T.Treg_CTLA4 * V_T.Treg_CTLA4_ipi)/A_Tcell - koff_CTLA4_ipi*V_T.Treg_CTLA4_ipi_CTLA4	binding and unbinding of CTLA4 to CTLA4-Ipi on Treg surface in Tumor
131	V_P.Treg_CTLA4 <-> V_P.Treg_CTLA4_ipi	kon_CTLA4_ipi*(V_P.Treg_CTLA4 * V_P.ipi/gamma_P_ipi) - koff_CTLA4_ipi*V_P.Treg_CTLA4_ipi	binding and unbinding of CTLA4 to Ipi on Treg surface in Peripheral compartment
132	V_P.Treg_CTLA4_ipi + V_P.Treg_CTLA4 <-> V_P.Treg_CTLA4_ipi_CTLA4	Chi_CTLA4_ipi*kon_CTLA4_ipi*(V_P.Treg_CTLA4 * V_P.Treg_CTLA4_ipi)/A_Tcell - koff_CTLA4_ipi*V_P.Treg_CTLA4_ipi_CTLA4	binding and unbinding of CTLA4 to CTLA4-Ipi on Treg surface in Peripheral compartment
133	V_T.T0 -> null	k_CTLA4_ADCC*V_T.T0*H_Treg_T	CTLA4 ADCC in the tumor compartment
134	V_P.T0 -> null	k_CTLA4_ADCC*V_P.T0*H_Treg_P	CTLA4 ADCC in the peripheral compartment
135	null -> V_T.MDSC	k_rec_MDSC*(MDSC_max*V_T-V_T.MDSC)*(CCL2/(EC50_CCL2_rec+CCL2))	MDSC recruitment into the tumor compartment
136	null -> V_T.MDSC	k_brec_MDSC*(MDSC_max*V_T-V_T.MDSC)	Baseline MDSC Migration into the tumor compartment
137	V_T.MDSC -> null	kd_MDSC*V_T.MDSC	MDSC death in the tumor compartment
138	V_T.CCL2 -> null	k_deg_CCL2*V_T.CCL2	CCL2 degradation
139	V_T.NO -> null	k_deg_NO*V_T.NO	NO degradation
140	V_T.ArgI -> null	k_deg_ArgI*V_T.ArgI	ArgI degradation
141	null -> V_T.CCL2	k_sec_CCL2*V_T.C1*(1-V_T.ENT/(V_T.ENT+IC50_ENT_CCL2))	CCL2 secretion by MDSCs and cancer cells
142	null -> V_T.NO	k_sec_NO*V_T.MDSC*(1-V_T.ENT/(V_T.ENT+IC50_ENT_NO))	NO secretion from MDSC
143	null -> V_T.ArgI	k_sec_ArgI*V_T.MDSC*(1-V_T.ENT/(V_T.ENT+IC50_ENT_ArgI))	ArgI secretion from MDSC
144	null -> V_T.T0	ki_Treg*V_T.T0*(1-V_T.T0/(Treg_max*V_T))*ArgI/(EC50_ArgI_Treg+ArgI)*(1-V_T.ENT/(V_T.ENT+IC50_ENT_ArgI))	ArgI-induced Treg Expension
145	V_C.Dose2 -> V_C.ENT_GI	k_dose2*V_C.Dose2	Administeration of ENT into depot 2
146	V_C.ENT_Buccal -> V_C.ENT	k_a1_ENT*V_C.ENT_Buccal	ENT Buccal absorption
147	V_C.ENT_GI -> V_C.ENT	k_a2_ENT*V_C.ENT_GI	ENT Gastro-intestinal absorption
148	V_C.ENT -> null	k_cln_ENT*V_C.ENT/(V_C.ENT+Kc_ENT)	ENT Non-linear clearance from central compartment
149	V_C.ENT <-> V_P.ENT	q_P_ENT*(V_C.ENT/gamma_C_ENT-V_P.ENT/gamma_P_ENT)	ENT diffusive transport to peripheral compartment
150	V_C.ENT <-> V_T.ENT	q_T_ENT*(V_C.ENT/gamma_C_ENT-V_T.ENT/gamma_T_ENT)	ENT diffusive transport to tumor compartment
151	V_C.ENT <-> V_LN.ENT	q_LN_ENT*(V_C.ENT/gamma_C_ENT-V_LN.ENT/gamma_LN_ENT)	ENT diffusive transport to lymph node compartment
152	V_T.ENT -> V_LN.ENT	q_LD_ENT*V_T.ENT/gamma_T_ENT	ENT convective transport from tumor to lymph node
153	V_LN.ENT -> V_C.ENT	q_LD_ENT*V_LN.ENT/gamma_LN_ENT	ENT convective transport from lymph node to central
154	V_C.ENT -> null	k_cl_ENT*V_C.ENT	Drug clearance from central compartment

## Sheet: Table S4. Rules
Rule	Type
V_T = V_Tmin+vol_cell*C_x+vol_Tcell*T_exh+vol_cell*V_T.C1+vol_Tcell*V_T.T0+vol_Tcell*V_T.T1	repeatedAssignment
C_total = 0*cell+C1	repeatedAssignment
T_total = 0*cell+V_T.T0+V_T.T1	repeatedAssignment
T_total_LN = 0*cell+V_LN.T1	repeatedAssignment
R_Tcell = 0*cell/day+k_T1*V_T.T1*V_T.C1/(C_total+T_total+cell)*(1-H_PD1_C1)*(1-H_MDSC_C1)	repeatedAssignment
Tregs_ = V_T.T0	repeatedAssignment
N_aT = N0 + N_costim*H_CD28_APC + N_IL2*IL2/(IL2_50+IL2)	repeatedAssignment
H_APC = n_sites_APC*V_LN.APC/(n_sites_APC*V_LN.APC+T_total_LN+cell)	repeatedAssignment
H_mAPC = n_sites_APC*V_LN.mAPC/(n_sites_APC*V_LN.mAPC+T_total_LN+cell)	repeatedAssignment
pTCR_p0_MHC_tot = 0.5*(A_s.M1p0/n_T0_clones+TCR_p0_tot+k_M1p0_TCR_off/k_M1p0_TCR_on-TCR_p0_tot*sqrt(((A_s.M1p0/n_T0_clones+TCR_p0_tot+k_M1p0_TCR_off/k_M1p0_TCR_on)/TCR_p0_tot)^2-4*A_s.M1p0/n_T0_clones/TCR_p0_tot))	repeatedAssignment
H_P0 = pTCR_p0_MHC_tot/(pTCR_p0_MHC_tot+p0_50)	repeatedAssignment
pTCR_p1_MHC_tot = k_M1p1_TCR_off/(k_M1p1_TCR_off+phi_M1p1_TCR)*(k_M1p1_TCR_p/(k_M1p1_TCR_off+k_M1p1_TCR_p))^N_M1p1_TCR*(0.5*(A_s.M1p1/n_T1_clones+TCR_p1_tot+k_M1p1_TCR_off/k_M1p1_TCR_on-TCR_p1_tot*sqrt(((A_s.M1p1/n_T1_clones+TCR_p1_tot+k_M1p1_TCR_off/k_M1p1_TCR_on)/TCR_p1_tot)^2-4*A_s.M1p1/n_T1_clones/TCR_p1_tot)))	repeatedAssignment
H_P1 = pTCR_p1_MHC_tot/(pTCR_p1_MHC_tot+p1_50)	repeatedAssignment
syn_T_C1.PD1 = T_PD1_total /A_Tcell	initialAssignment
syn_T_C1.CD28 = T_CD28_total /A_Tcell	initialAssignment
syn_T_C1.CTLA4 = T_CTLA4_syn /A_syn	initialAssignment
syn_T_C1.TPDL1 = T_PDL1_total /A_Tcell	initialAssignment
syn_T_C1.PDL1 = C1_PDL1_total /A_cell	initialAssignment
syn_T_C1.PDL2 = C1_PDL2_total /A_cell	initialAssignment
syn_T_C1.CD80 = C1_CD80_total /A_cell	initialAssignment
syn_T_C1.CD86 = C1_CD86_total /A_cell	initialAssignment
H_PD1_C1 = ((syn_T_C1.PD1_PDL1+syn_T_C1.PD1_PDL2)/PD1_50)^n_PD1/(((syn_T_C1.PD1_PDL1+syn_T_C1.PD1_PDL2)/PD1_50)^n_PD1 + 1)	repeatedAssignment
H_CD28_C1 = ((syn_T_C1.CD28_CD80 + syn_T_C1.CD28_CD86 + 2*syn_T_C1.CD28_CD80_CD28)/CD28_CD8X_50)^n_CD28_CD8X/(((syn_T_C1.CD28_CD80 + syn_T_C1.CD28_CD86 + 2*syn_T_C1.CD28_CD80_CD28)/CD28_CD8X_50)^n_CD28_CD8X + 1)	repeatedAssignment
syn_T_APC.PD1 = T_PD1_total /A_Tcell	initialAssignment
syn_T_APC.CD28 = T_CD28_total /A_Tcell	initialAssignment
syn_T_APC.CTLA4 = T_CTLA4_syn /A_syn	initialAssignment
syn_T_APC.TPDL1 = T_PDL1_total /A_Tcell	initialAssignment
syn_T_APC.PDL1 = APC_PDL1_total /A_APC	initialAssignment
syn_T_APC.PDL2 = APC_PDL2_total /A_APC	initialAssignment
syn_T_APC.CD80 = APC_CD80_total /A_APC	initialAssignment
syn_T_APC.CD86 = APC_CD86_total /A_APC	initialAssignment
H_PD1_APC = ((syn_T_APC.PD1_PDL1+syn_T_APC.PD1_PDL2)/PD1_50)^n_PD1/(((syn_T_APC.PD1_PDL1+syn_T_APC.PD1_PDL2)/PD1_50)^n_PD1 + 1)	repeatedAssignment
H_CD28_APC = ((syn_T_APC.CD28_CD80 + syn_T_APC.CD28_CD86 + 2*syn_T_APC.CD28_CD80_CD28)/CD28_CD8X_50)^n_CD28_CD8X/(((syn_T_APC.CD28_CD80 + syn_T_APC.CD28_CD86 + 2*syn_T_APC.CD28_CD80_CD28)/CD28_CD8X_50)^n_CD28_CD8X + 1)	repeatedAssignment
V_T.Treg_CTLA4 = Treg_CTLA4_tot	initialAssignment
V_P.Treg_CTLA4 = Treg_CTLA4_tot	initialAssignment
H_Treg_T = ((V_T.Treg_CTLA4_ipi+2*V_T.Treg_CTLA4_ipi_CTLA4)/Treg_CTLA4_50)^n_Treg_CTLA4/(((V_T.Treg_CTLA4_ipi+2*V_T.Treg_CTLA4_ipi_CTLA4)/Treg_CTLA4_50)^n_Treg_CTLA4 + 1)	repeatedAssignment
H_Treg_P = ((V_P.Treg_CTLA4_ipi+2*V_P.Treg_CTLA4_ipi_CTLA4)/Treg_CTLA4_50)^n_Treg_CTLA4/(((V_P.Treg_CTLA4_ipi+2*V_P.Treg_CTLA4_ipi_CTLA4)/Treg_CTLA4_50)^n_Treg_CTLA4 + 1)	repeatedAssignment
H_MDSC_C1 = 1-(1-NO/(IC50_NO_CTL+NO))*(1-ArgI/(IC50_ArgI_CTL+ArgI))*(1-V_T.ENT/(V_T.ENT+IC50_ENT_ArgI))	repeatedAssignment
H_ENT_C1 = V_T.ENT/(V_T.ENT+IC50_ENT_C)	repeatedAssignment

## Sheet: Table S5. Species
Name	InitialAmount	Unit	Location	Description
T0	0	cell	V_C	Number of T0 cells in the central compartment
T1	0	cell	V_C	Number of T1 cells in the central compartment
nivo	0	molarity	V_C	Concentration of nivo in central compartment
durv	0	molarity	V_C	Concentration of durv in central compartment
ipi	0	molarity	V_C	Concentration of ipi in central compartment
ENT	0	molarity	V_C	Concentration of ENT in central compartment
ENT_Buccal	0	molarity	V_C	Concentration of ENT in central compartment
ENT_GI	0	molarity	V_C	Concentration of ENT in central compartment
Dose2	0	molarity	V_C	Concentration of ENT before entering depot 2
T0	0	cell	V_P	Number of T0 cells in the peripheral compartment
T1	0	cell	V_P	Number of T1 cells in the peripheral compartment
nivo	0	molarity	V_P	Concentration of nivo in peripheral compartment
durv	0	molarity	V_P	Concentration of durv in peripheral compartment
ipi	0	molarity	V_P	Concentration of ipi in peripheral compartment
Treg_CTLA4	0	molecule	V_P	Number of free CTLA4 molecules on Treg in Peripheral compartment
Treg_CTLA4_ipi	0	molecule	V_P	Number of CTLA4-ipilimumab complex on Treg in Peripheral compartment
Treg_CTLA4_ipi_CTLA4	0	molecule	V_P	Number of CTLA4-ipilimumab-CTLA4 complex on Treg in Peripheral compartment
ENT	0	molarity	V_P	Concentration of ENT in peripheral compartment
C_x	0	cell	V_T	Dead cancer cells in the tumour compartment
T_exh	0	cell	V_T	Exhausted T cells
C1	1	cell	V_T	Number of cancer cells in tumour
T0	0	cell	V_T	Number of T0 cells in the tumour compartment
T1	0	cell	V_T	Number of T1 cells in the tumour compartment
APC	0	cell	V_T	Number of naive antigen presenting cells in the tumour
mAPC	0	cell	V_T	Number of mature antigen presenting cells in the tumour
c	0	molarity	V_T	Concentration of maturation cytokines in the tumour
nivo	0	molarity	V_T	Concentration of nivo in tumour compartment
durv	0	molarity	V_T	Concentration of durv in tumour compartment
ipi	0	molarity	V_T	Concentration of ipi in tumour compartment
Treg_CTLA4	0	molecule	V_T	Number of free CTLA4 molecules on Treg in Tumour compartment
Treg_CTLA4_ipi	0	molecule	V_T	Number of CTLA4-ipilimumab complex on Treg in Tumour compartment
Treg_CTLA4_ipi_CTLA4	0	molecule	V_T	Number of CTLA4-ipilimumab-CTLA4 complex on Treg in Tumour compartment
MDSC	0	cell	V_T	Number of MDSCs in the tumour compartment
CCL2	0	molarity	V_T	Concentration of CCL2 in the tumor compartment
NO	0	molarity	V_T	Concentration of NO in the tumor compartment
ArgI	0	mU	V_T	Concentration of Arg I in the tumor compartment
ENT	0	molarity	V_T	Concentration of ENT in tumour compartment
nT0	0	cell	V_LN	Number of naive T0 cells in the lymph node
aT0	0	cell	V_LN	Number of activated T0 cells in the lymph node
T0	0	cell	V_LN	Number of T0 cells in the lymph node compartment
IL2	1e-24	molarity	V_LN	Concentration of IL2 in the lymph node compartment
nT1	0	cell	V_LN	Number of naive T1 cells in the lymph node
aT1	0	cell	V_LN	Number of activated T1 cells in the lymph node
T1	0	cell	V_LN	Number of T1 cells in the lymph node compartment
APC	0	cell	V_LN	Number of naive antigen presenting cells in the lymph node
mAPC	0	cell	V_LN	Number of mature antigen presenting cells in the lymph node
P0	1e-24	molarity	V_LN	Concentration of free antigen (P0) in the LN compartment
P1	1e-24	molarity	V_LN	Concentration of free antigen (P1) in the LN compartment
nivo	0	molarity	V_LN	Concentration of nivo in lymph node compartment
durv	0	molarity	V_LN	Concentration of durv in lymph node compartment
ipi	0	molarity	V_LN	Concentration of ipi in lymph node compartment
ENT	0	molarity	V_LN	Concentration of ENT in lymph node compartment
P0	1e-18	molarity	V_e	Concentration of antigen P0 in the APC endosomes
p0	1e-18	molarity	V_e	Concentration of epitope P0 in the APC endosomes
P1	1e-18	molarity	V_e	Concentration of antigen P1 in the APC endosomes
p1	1e-18	molarity	V_e	Concentration of epitope P1 in the APC endosomes
M1	2185.79	molecule/micrometer^2	A_e	Amount of MHC per area on the cell surface
M1p0	1e-06	molecule/micrometer^2	A_e	Antigen-MHC complex
M1p1	1e-06	molecule/micrometer^2	A_e	Antigen-MHC complex
M1	1e-06	molecule/micrometer^2	A_s	Amount of MHC per area on the cell surface
M1p0	1e-06	molecule/micrometer^2	A_s	Antigen-MHC complex
M1p1	1e-06	molecule/micrometer^2	A_s	Antigen-MHC complex
PD1_PDL1	0	molecule/micrometer^2	syn_T_C1	concentration of PD1-PDL1 complex
PD1_PDL2	0	molecule/micrometer^2	syn_T_C1	concentration of PD1-PDL2 complex
PD1	0	molecule/micrometer^2	syn_T_C1	concentration of PD1 in synapse
PDL1	0	molecule/micrometer^2	syn_T_C1	concentration of PDL1 in synapse
PDL2	0	molecule/micrometer^2	syn_T_C1	concentration of PDL2 in synapse
PD1_nivo	0	molecule/micrometer^2	syn_T_C1	concentration of PD1-nivolumab complex
PD1_nivo_PD1	0	molecule/micrometer^2	syn_T_C1	concentration of PD1-nivolumab-PD1 complex
PDL1_durv	0	molecule/micrometer^2	syn_T_C1	concentration of PDL1-durvalumab complex
PDL1_durv_PDL1	0	molecule/micrometer^2	syn_T_C1	concentration of PDL1-durvalumab-PDL1 complex
TPDL1	0	molecule/micrometer^2	syn_T_C1	concentration of PDL1 in synapse of T cell
TPDL1_durv	0	molecule/micrometer^2	syn_T_C1	concentration of TPDL1-durvalumab complex
TPDL1_durv_TPDL1	0	molecule/micrometer^2	syn_T_C1	concentration of TPDL1-durvalumab-TPDL1 complex
CD28_CD80	0	molecule/micrometer^2	syn_T_C1	concentration of CD28-CD80 complex
CD28_CD80_CD28	0	molecule/micrometer^2	syn_T_C1	concentration of CD28-CD80-CD28 complex
CD28_CD86	0	molecule/micrometer^2	syn_T_C1	concentration of CD28-CD86 complex
CD80_CTLA4	0	molecule/micrometer^2	syn_T_C1	concentration of CD80-CTLA4 complex
CD80_CTLA4_CD80	0	molecule/micrometer^2	syn_T_C1	concentration of CD80-CTLA4-CD80 complex
CTLA4_CD80_CTLA4	0	molecule/micrometer^2	syn_T_C1	concentration of CTLA4-CD80-CTLA4 complex
CD80_CTLA4_CD80_CTLA4	0	molecule/micrometer^2	syn_T_C1	concentration of CD80-CTLA4-CD80-CTLA4 complex
CD86_CTLA4	0	molecule/micrometer^2	syn_T_C1	concentration of CD86-CTLA4 complex
CD86_CTLA4_CD86	0	molecule/micrometer^2	syn_T_C1	concentration of CD86-CTLA4-CD86 complex
TPDL1_CD80	0	molecule/micrometer^2	syn_T_C1	concentration of TPDL1-CD80 complex
TPDL1_CD80_TPDL1	0	molecule/micrometer^2	syn_T_C1	concentration of TPDL1-CD80-TPDL1 complex
CD28	0	molecule/micrometer^2	syn_T_C1	concentration of CD28 in synapse
CTLA4	0	molecule/micrometer^2	syn_T_C1	concentration of CTLA4 in synapse
CD80	0	molecule/micrometer^2	syn_T_C1	concentration of CD80 in synapse
CD86	0	molecule/micrometer^2	syn_T_C1	concentration of CD86 in synapse
CTLA4_ipi	0	molecule/micrometer^2	syn_T_C1	concentration of CTLA4-ipilimumab complex
CTLA4_ipi_CTLA4	0	molecule/micrometer^2	syn_T_C1	concentration of CTLA4-ipilimumab-CTLA4 complex
PD1_PDL1	0	molecule/micrometer^2	syn_T_APC	concentration of PD1-PDL1 complex
PD1_PDL2	0	molecule/micrometer^2	syn_T_APC	concentration of PD1-PDL2 complex
PD1	0	molecule/micrometer^2	syn_T_APC	concentration of PD1 in synapse
PDL1	0	molecule/micrometer^2	syn_T_APC	concentration of PDL1 in synapse
PDL2	0	molecule/micrometer^2	syn_T_APC	concentration of PDL2 in synapse
PD1_nivo	0	molecule/micrometer^2	syn_T_APC	concentration of PD1-nivolumab complex
PD1_nivo_PD1	0	molecule/micrometer^2	syn_T_APC	concentration of PD1-nivolumab-PD1 complex
PDL1_durv	0	molecule/micrometer^2	syn_T_APC	concentration of PDL1-durvalumab complex
PDL1_durv_PDL1	0	molecule/micrometer^2	syn_T_APC	concentration of PDL1-durvalumab-PDL1 complex
TPDL1	0	molecule/micrometer^2	syn_T_APC	concentration of PDL1 in synapse of T cell
TPDL1_durv	0	molecule/micrometer^2	syn_T_APC	concentration of TPDL1-durvalumab complex
TPDL1_durv_TPDL1	0	molecule/micrometer^2	syn_T_APC	concentration of TPDL1-durvalumab-TPDL1 complex
CD28_CD80	0	molecule/micrometer^2	syn_T_APC	concentration of CD28-CD80 complex
CD28_CD80_CD28	0	molecule/micrometer^2	syn_T_APC	concentration of CD28-CD80-CD28 complex
CD28_CD86	0	molecule/micrometer^2	syn_T_APC	concentration of CD28-CD86 complex
CD80_CTLA4	0	molecule/micrometer^2	syn_T_APC	concentration of CD80-CTLA4 complex
CD80_CTLA4_CD80	0	molecule/micrometer^2	syn_T_APC	concentration of CD80-CTLA4-CD80 complex
CTLA4_CD80_CTLA4	0	molecule/micrometer^2	syn_T_APC	concentration of CTLA4-CD80-CTLA4 complex
CD80_CTLA4_CD80_CTLA4	0	molecule/micrometer^2	syn_T_APC	concentration of CD80-CTLA4-CD80-CTLA4 complex
CD86_CTLA4	0	molecule/micrometer^2	syn_T_APC	concentration of CD86-CTLA4 complex
CD86_CTLA4_CD86	0	molecule/micrometer^2	syn_T_APC	concentration of CD86-CTLA4-CD86 complex
TPDL1_CD80	0	molecule/micrometer^2	syn_T_APC	concentration of TPDL1-CD80 complex
TPDL1_CD80_TPDL1	0	molecule/micrometer^2	syn_T_APC	concentration of TPDL1-CD80-TPDL1 complex
CD28	0	molecule/micrometer^2	syn_T_APC	concentration of CD28 in synapse
CTLA4	0	molecule/micrometer^2	syn_T_APC	concentration of CTLA4 in synapse
CD80	0	molecule/micrometer^2	syn_T_APC	concentration of CD80 in synapse
CD86	0	molecule/micrometer^2	syn_T_APC	concentration of CD86 in synapse
CTLA4_ipi	0	molecule/micrometer^2	syn_T_APC	concentration of CTLA4-ipilimumab complex
CTLA4_ipi_CTLA4	0	molecule/micrometer^2	syn_T_APC	concentration of CTLA4-ipilimumab-CTLA4 complex

## Sheet: Table S6.Events
Trigger	Event
V_T.C1<0.9*cell	V_T.C1 = 0*cell
